# Supplementary material for: mzGroupAnalyzer-Predicting Pathways and Novel Chemical Structures from Untargeted High-Throughput Metabolomics Data
Source: PLoS One. 2014 May 20;9(5):e96188. doi: 10.1371/journal.pone.0096188 (PMC4028198; doi:10.1371/journal.pone.0096188)
Supplement: Table S1 — Rules file for chemical and biochemical transformations. (XLSX) [file pone.0096188.s003.xlsx]

## Sheet: Tabelle1
Reaction step / chemical modification	net mass change	net C change	net H change	net O change	net N change	net S change	net P change	net Na change	net K change
methylation / CH2 elongation... (+CH2)	14.0157	1	2	0	0	0	0	0	0
methylation / N-methylation... (+CH3)	15.0235	1	3	0	0	0	0	0	0
2xmethylation / CH2 elongation... (+ 2xCH2)	28.0313	2	4	0	0	0	0	0	0
2xmethylation / N-methylation… (+2xCH3)	30.047	2	6	0	0	0	0	0	0
monooxygenation (+O)	15.9949	0	0	1	0	0	0	0	0
oxidation (+O2)	31.9898	0	0	2	0	0	0	0	0
hydrogenation (+H2)	2.01565	0	2	0	0	0	0	0	0
2xhydrogenation	4.0313	0	4	0	0	0	0	0	0
combined hydrogenation and protonation	3.02348	0	3	0	0	0	0	0	0
protonation	1.00783	0	1	0	0	0	0	0	0
hydration	18.0106	0	2	1	0	0	0	0	0
2xhydration	36.0211	0	4	2	0	0	0	0	0
oxidoreduction	13.9793	0	-2	1	0	0	0	0	0
hexosylation (glycosylation,…)	162.053	6	10	5	0	0	0	0	0
glycosylation (-O) / rhamnosylation	146.058	6	10	4	0	0	0	0	0
glycosylation (-2O)	130.063	6	10	3	0	0	0	0	0
pentosylation (xylosylation, ribosylation..)	132.042	5	8	4	0	0	0	0	0
malonylation	86.0004	3	2	3	0	0	0	0	0
coumaroylation	146.037	9	6	2	0	0	0	0	0
sinapoylation	206.058	11	10	4	0	0	0	0	0
carboxylation	43.9898	1	0	2	0	0	0	0	0
benzoylation	104.026	7	4	1	0	0	0	0	0
acetylation	42.0106	2	2	1	0	0	0	0	0
A) methoxylation B) α-amino acid formation from oxim C) C-OH "insertion" after carboxylation+hydration, followed by oxygen elimination	30.0106	1	2	1	0	0	0	0	0
dihydroxylation of double bond	34.0055	0	2	2	0	0	0	0	0
reduction (-O+H)	-14.9871	0	1	-1	0	0	0	0	0
reduction (-2O+2H)	-29.9742	0	2	-2	0	0	0	0	0
glucuronidation	176.032	6	8	6	0	0	0	0	0
carboxylation+hydrogenation	46.0055	1	2	2	0	0	0	0	0
C=O addition	27.9949	1	0	1	0	0	0	0	0
dimethyl allyl addition	68.0626	5	8	0	0	0	0	0	0
hydration + protonation	19.0184	0	3	1	0	0	0	0	0
amination	15.0109	0	1	0	1	0	0	0	0
amidation	43.0058	1	1	1	1	0	0	0	0
H2O addition under proton loss	17.0027	0	1	1	0	0	0	0	0
formic acid methyl ester formation	58.0055	2	2	2	0	0	0	0	0
oxidative deamination of amin	-1.03163	0	-3	1	-1	0	0	0	0
formylation	29.0027	1	1	1	0	0	0	0	0
vicinal diol insertion	60.0211	2	4	2	0	0	0	0	0
X-H->X-cysteine cystein addition	119.004	3	5	2	1	1	0	0	0
X-H-> X-alanine addition	87.032	3	5	2	1	0	0	0	0
sulfation	79.9568	0	0	3	0	1	0	0	0
C=O->C=N dihydroxy phenylalanin addition	179.058	9	9	3	1	0	0	0	0
C=O->C=N phenylalanin addition	147.068	9	9	1	1	0	0	0	0
3-methoxy-p-coumaric acid addition	176.047	10	8	3	0	0	0	0	0
betalamic acid addition	193.038	9	7	4	1	0	0	0	0
glyceraldehyde addition	72.0211	3	4	2	0	0	0	0	0
amidino group addition	42.0218	1	2	0	2	0	0	0	0
reaction with net C loss (e.g. phenylpyruvic acid + O2 --> mandelic acid + CO2)	12	-1	0	0	0	0	0	0	0
3-amino-4,7-dihydroxy-8-methylcoumarin addition	189.043	10	7	3	1	0	0	0	0
glutamination	129.043	5	7	3	1	0	0	0	0
caffeic acid addition	162.032	9	6	3	0	0	0	0	0
Na+ adduct	22.9898	0	0	0	0	0	0	1	0
K+ adduct	38.9637	0	0	0	0	0	0	0	1
phosphorylation	79.9663	0	1	3	0	0	1	0	0
